# Supplementary material for: Exogenous Melatonin Boosts Heat Tolerance in Rosa hybrida via RhCOMT1 Modulation
Source: Plants (Basel). 2024 Dec 25;14(1):29. doi: 10.3390/plants14010029 (PMC11722804; doi:10.3390/plants14010029)
Supplement: Supplementary file 1 [file plants-14-00029-s001.zip]

Archive with 1 entries (1 files):
- plants-3338336-supplementary.pdf
